# Supplementary material for: Eisenia bicyclis Extract Repairs UVB-Induced Skin Photoaging In Vitro and In Vivo: Photoprotective Effects
Source: Mar Drugs. 2021 Dec 3;19(12):693. doi: 10.3390/md19120693 (PMC8709268; doi:10.3390/md19120693)
Supplement: Supplementary file 1 [file marinedrugs-19-00693-s001.zip]

Archive with 1 entries (1 files):
- marinedrugs-1483342-supplementary.pdf
